# Supplementary material for: Assignment of Absolute Configurations of Two Promising Anti-Helicobacter pylori Agents from the Marine Sponge-Derived Fungus Aspergillus niger L14
Source: Molecules. 2021 Aug 20;26(16):5061. doi: 10.3390/molecules26165061 (PMC8399357; doi:10.3390/molecules26165061)
Supplement: Supplementary file 1 [file molecules-26-05061-s001.zip]

Archive with 1 entries (1 files):
- molecules-1322550-SI.pdf
